# Supplementary material for: An OMV Vaccine Derived from a Capsular Group B Meningococcus with Constitutive FetA Expression: Preclinical Evaluation of Immunogenicity and Toxicity
Source: PLoS One. 2015 Sep 21;10(9):e0134353. doi: 10.1371/journal.pone.0134353 (PMC4577077; doi:10.1371/journal.pone.0134353)
Supplement: S1 Table — Raw data from meningococcal culture, antigenic characterisation of vaccine preparations or sera from mice immunised with OMV vaccine. (XLSX) [file pone.0134353.s003.xlsx]

## Sheet: Fig. 3 Cultivation
Fig. 3. Optical density readings during cultivation of the N.meningitidis strains 2851 and 3208
h	2851	3208	2851 0-8h	3208 0-8h
0	0.101	0.101	0.1	0.1
2	0.164	0.233
3	0.26	0.46
4	0.45	1.02
5	0.63	1.73
6	1.11	2.21
7	1.64	2.24
8	1.96	2.26	1.96	2.07

## Sheet: Fig. 4C Antigen content
Relative antigen content in bulk OMV
	MOX1101	MOX1104	MOX1106	Mean	STDEV	CV (%)
FetA	8	7.3	7.7	7.66667	0.286744	0.0374014
PorA	21.7	21.5	21.8	21.6667	0.124722	0.0057564
PorB	32.6	33	31.9	32.5	0.454606	0.0139879
LPS	4.4	2.4	3	3.26667	0.837987	0.256527

## Sheet: Fig. 6, 9A Potency, stability
ELISA data from potency testing in mice
Potency data at release (0 months)
	1102					1105					1107					1103
	t0_1102_10ug	t0_1102_5ug	t0_1102_2.5 ug	t0_1102_1ug		t0_1105_10ug	t0_1105_5ug	t0_1105_2.5ug	t0_1105_1ug		t0_1107_10ug	t0_1107_5ug	t0_1107_2.5ug	t0_1107_1ug		1103_0ug
	6776.33	3032	2664.75	0		6937	4528.75	2469.25	287.25		8308	4090.5	2729.25	298		1
	2524.5	2567	3719	1633		10575.8	2746	3640.33	2858.33		11418.2	1995	3231.5	140.667		1
	6893.67	2821	3577.67	571		9160.5	3192.5	2661.25	0		16303.2	5996	4211.5	1387.5		1
	5195	3095	1697.67	463.667		10502	2815.75	8097.5	99.5		12320.5	6505	554.75	460.5		1
	5090.67	3294	6014.67	856.5		6199.33	2245	3950.5	156		16178.5	6310.5	1520.25	398.75		1
	4358.67	2239	2113	409.333		6434.5	692.5	3647	0		11838.5	3324.75	338.5	484.75		1
	3533	13755	264.333	244		5232	2050	4074.25	150.667		7519	4988.5	4341.33	91		1
	7642	3522	1806	794.5		8829.33	3086	512.333	218.333		5919	5892	3638.5	1		1
	6060.33	2332	1655.25	357.25		5408.67	1749	1875.5	170.667		9738.33	3486.5	2628.75	807.5		1
	4473.33	5679.67	1378.75	249.667		11532.8	1193.5	3922.33	353.25		13110.5	2385.25	2839.75	977		1
	5316.67	5747	2084.75	131.5		4611.67	4428.33	2625	0		6926	1993.25	5143.5	133.333
	4305	2366.5	2404.5	145		4950.67	4305.33	1556.67	472		8694.5	6192.67	10817.3	178
	9745.25	2166	1275.25	97.5		13594	1692.5	6849.33	0		5144.67	4872.75	2916.67	1113
	3716.5	3344	2216	201.333		3083	6698.67	2723.75	203.667		8001.75	3470.75	2384	1
	6668	2190.5	2582.5	368		9036.33	6721.33	2032	386		9614.5	6755.33	4524	1721.67
	7152.33	3364.75	1419.67	594		13854.5	1255.25	1882.75	127		5515.67	8702.33	8961.5	200.667
	20565.2	2344.67	2676.5	364		9660	5248.67	6687	164.667		7438	2067	2176.25	189.667
	5451	2686.25	5783	0		5962.67	6454	4019.67	0		12052.7	4504.25	6936.5	855.5
	3626	3789	1019.25	0		4252	2868.33	4093	0		4635.25	3153	705.333	403.333
	4743	1934.25	2961	1498.75		8671	3755		403.5			2842.25		2898
Potency data after 12 months storage at 5C
	1102					1105					1107
	t12_1102_2.5 ug	t12_1102_1ug				t12_1105_2.5ug	t12_1105_1ug				t12_1107_2.5ug	t12_1107_1ug
	2477	638.667				1107	853				3855	801.333
	5748	1750.75				4305.67	251				9482.5	2582
	1979.5	292.25				1971	73.5				2158.25	684.333
	2230.5	599				2224.5	3485				4610.5	538
	4742.5	94				30579.5	1				4877	2343
	1291.5	300.5				2410	1606				3674.5	3427
	1805.33	678.5				2908	780.667				2470	2092.67
	2123	513.333				1438.5	150				6628.5	749
	3923	1889				961.75	836.5				2146	604.5
	2359.5	449.5				1201.75	491.5				11316	2366.67
	3169.75	582.667				2404	205				1684.25	381.5
	1373	190.333				1344.5	267.5				4833	458.5
	2302.5	1606				1664.75	1374.5				1396.5	359.75
	1191.5	1191.5				1816.75	678				3215	1541.5
	7339	478				1091.67	317.25				7389.67	550.5
	492.667	630.667				1337.25	2013				4083	1305.33
	6345	4079.67				2680	1862.25				6496.5	1229
	1425	548				1539.75	1062				3983.67	675
	3240	331				4368.5	1				4734.67	219.333
		165					560				4540.5	1316.33
																						9 sera/ pool
Potency data after storage at 24 months at 5C
	1102					1105					1107
	1102_2.5 ug	1102_1ug				1105_2.5ug	1105_1ug				1107_2.5ug	1107_1ug
	179	1				193.5	1				607	1
	469.333	150.5				641	1				1353.5	466.5
	895.667	162.5				670.333	88.75				1404.5	494.5
	1005	174.667				687.5	276.5				1422.67	495.5
	1099.5	237				1006.5	323.5				1449.67	532.5
	2018.5	412				1088.75	408.5				1659.5	603
	2031.67	428.5				1117.67	427.5				1744.25	616
	2123	478.5				1353.25	447.333				1842.67	648.5
	2199.5	586				1540.67	669.333				2007	723.667
	2209.75	613				1775.67	688.333				2021.33	753
	2370.5	618				2088.25	699				2176.5	799.5
	2438.5	667				2170	699.25				2588	863
	2653.75	841				2430	764.333				2710.25	875
	2667.67	945.5				2463.75	786.5				2878.75	931.667
	3267.5	994.5				2466.67	1029.5				3336	956
	4791.5	1049.5				2544	1061.67				3835.33	1129.67
	5518	1108.67				2606.67	1188.5				3914	1364
	5896.67	1357.5				3204.5	1318.33				5181	1456.5
	7415	1463				3839.75	1747				6192	2385.5
	8811.5	7683.67				3914	1934				na	3281

## Sheet: Fig. 7 IgG IgG2 FetA, PorA, WC 
Fig. 7. Results from IgG or IgG2 ELISA assessment of immunogenicity in mice
	NIH										Balb/C										C57/Black
FetA Total IgG	0.001	0.001	0.001	0.002	0.001	0.001	0.003	0.001	0.001	0.001	0.001	0.001	0.001	0.001	0.001	0.001	0.001	0.001	0.001	0.001	0.002	0.001	0.038	0.001	0.003	0.003	0.008	0.008	0.001	0.001
PorA Total IgG	0.006	0.14	0.117	0.41	0.404	0.535	0.258	0.075	0.684	1.115	0.204	0.011	0.023	0.121	0.074	0.079	0.012	0.076	0.056	0.026	0.031	0.001	0.158	0.069	0.676	0.144	0.461	0.077	0.008	0.002
3207 Total IgG	0.055	0.719	0.522	0.726	0.613	1.354	0.59	1.436	0.783	0.841	0.408	0.075	0.287	0.674	0.434	0.317	1.151	0.324	0.79	0.153	0.06	1.007	0.244	0.897	1.338	1.445	0.763	0.36	0.127	0.428
FetA IgG2	0.001	0.001	0.001	0.001	0.001	0.001	0.008	0.001	0.001	0.001	0.001	0.001	0.001	0.001	0.001	0.001	0.001	0.001	0.001	0.001	0.001	0.001	0.052	0.001	0.004	0.001	0.006	0.007	0.001	0.001
PorA IgG2	0.009	0.18	0.209	0.78	0.727	0.931	0.39	0.072	1.153	1.373	1.201	0.028	0.214	0.442	0.378	0.572	0.013	0.403	0.162	0.046	0.066	0.006	0.794	0.264	1.191	0.887	1.247	0.225	0.417	0.378
3207 IgG2	0.318	4.249	2.071	1.064	2.804	2.154	0.979	15.016	1.128	3.194	2.353	0.16	0.675	0.804	0.629	0.5	0.345	1.412	0.325	0.3	0.045	1.085	0.932	0.388	2.307	1.252	0.904	0.518	0.712	0.26

## Sheet: Fig 8, 9 P1.16 SBA
Results from serum bactericidal activity (SBA) assay testing with human complement
Titers observed with the P1.16 monoclonal antibody in the SBA assay
Strain	PorA	FetA	Titer
3208	ON	ON	1:32768
3043	ON	OFF	1:16384
3012	OFF	ON	<4
3011	OFF	OFF	<4
